# Supplementary material for: Dental, Oral and General Health of Geriatric In-Hospital Patients Before Immediate Prosthetic Treatment: A Retrospective Cohort Study
Source: Dent J (Basel). 2025 Jul 22;13(8):334. doi: 10.3390/dj13080334 (PMC12385135; doi:10.3390/dj13080334)
Supplement: Supplementary file 1 [file dentistry-13-00334-s001.zip]

Archive with 1 entries (1 files):
- dentistry-3680207-supplementary.pdf
